# Supplementary material for: Metabolomic profiling of exhaled breath condensate for the diagnosis of pulmonary aspergillosis
Source: Front Cell Infect Microbiol. 2022 Sep 8;12:1008924. doi: 10.3389/fcimb.2022.1008924 (PMC9492867; doi:10.3389/fcimb.2022.1008924)
Supplement: Supplementary file 2 [file DataSheet_1.xlsx]

## Sheet: Sheet1
Compound	Molecular formula	m/z value
2-​methoxy-​6-​(3,​4-​dihydroxyhepta-​1,​5-​dienyl)​benzyl alcohol	C15H20O4	264.32
(+)-Geodin	C17H12Cl2O7	399.006
1'-O-ethyl-6,8-di-O-methylaverantin (potential artifact)	C24H28O7	428.475
11-O-methylpseurotin A	C23H27NO8	445.462
12β-hydroxy-13α-methoxyverruculogen TR-2	C23H29N3O6	443.493
13-O-Methylviriditin	C19H31NO3	321.454
2''-oxoasterriquinol D Me ether 1	C26H24N2O4	428.48
2''-oxoasterriquinol D Me ether 2	C26H24N2O5	444.479
2-hydroxy-3-methyl-1,4-benzoquinone	C7H6O3	138.121
2-O-[14C]Methylorsellinic acid	C9H10O4	182.173
3-Furanacetic acid	C12H16O5	240.252
3-hydroxyfumiquinazoline A	C24H23N5O5	461.47
3-hydroxyterphenyllin	C20H18O6	354.353
3-Methylorsellinic acid	C9H10O4	182.173
3-Nitropropionic acid	C3H5NO4	119.076
4-Methylprimaquine derived	C16H20N2O3	288.342
5,6-Dimethoxydihydrosterigmatocystin	C20H18O8	386.352
5,6-dimethoxysterigmatocystin	C20H16O8	384.336
5,7-Dihydroxy-6-methylphthalide	C9H8O4	180.157
5-methoxysterigmatocystin	C19H14O7	354.31
5-N-Acetyl-15b-didehydroardeemin	C28H26N4NaO3+	466.531
5-N-Acetyl-15bb-hydroxyardeemin	C28H28N4NaO4+	489.521
5-N-Acetyl-16a-hydroxyardeemin	C28H28N4NaO4+	489.521
5-N-acetylardeemin	C28H28N4NaO3+	468.547
5α,8α-epidioxyergosta-6,22-dien-3β-ol	C28H44O3	428.647
6,8,1'-tri-O-methyl averantin	C23H26O7	414.448
6,8-di-O-methylaverufin	C22H20O7	396.39
6,8-di-O-methylnidurufin	C22H20O7	396.39
6,​8-​O-​Dimethylaverufin (SIPI 8917-​I)	C22H20O7	396.39
6-Deoxyversicolorin A	C18H10O6	322.268
6-O-methylaverufin	C21H18O7	382.363
6β-methoxyergosta-7,22-diene-3β,5α-diol	C28H48O3	432.679
8-O-methylaverythin	C21H20O6	368.38
8-O-methylversicolorin A	C19H12O7	352.294
8-O-methylversicolorin B	C19H14O7	354.31
9-deacetoxyfumigaclavine C	C21H28N2	308.46
9-deacetylfumigaclavine C	C21H28N2O	324.46
9ξ-O-2 Brevianamide Q	C27H33N3O3	447.569
Acremolin B	C12H15N5O	245.28
AcT1	C28H40O	392.617
aflatoxicol (Aflatoxin Ro)	C17H14O6	314.289
aflatoxicol B	C17H14O6	314.289
aflatoxin B1	C17H12O6	312.274
aflatoxin B2	C17H14O6	314.289
Aflatoxin B2a	C17H14O7	330.289
Aflatoxin B2b	C22H20O10	444.388
Aflatoxin B3	C16H14O6	302.279
Aflatoxin D1	C16H14O5	286.279
aflatoxin G1	C17H12O7	328.273
aflatoxin G2	C17H14O7	330.289
Aflatoxin G2a	C17H14O8	346.288
aflatoxin M1	C17H12O7	328.273
aflatoxin M2	C17H14O7	330.289
aflatoxin P1	C16H10O6	298.247
aflatoxin Q1	C17H12O7	328.273
aflatrem	C32H39NO4	501.656
Aflavinine	C28H39NO	405.615
alanyltryptophan anhydride	C14H15N3O2	257.288
andibenin	C25H30O6	426.502
andibenin A	C25H32O7	444.517
Andibenin B	C25H30O6	426.502
andibenin C	C25H32O6	428.518
Andilesin	C11H12O4	208.211
Andilesin A	C25H32O6	428.518
Andilesin B	C25H30O5	410.503
Andilesin C	C25H32O5	412.519
Anditomin	C25H30O5	410.503
Antibiotic 704II, tetronic acid derivative	C17H24O5	308.369
Antimicrobial metabolite 1 (emodin)	C15H10O5	270.237
Antimicrobial metabolite 2	C17H15ClO7	366.75
Antimicrobial metabolite 3	C23H20Cl2O10	527.305
Arugosin A	C25H28O6	424.486
Arugosin B	C25H28O6	424.486
Arugosin C	C25H28O6	424.486
Arugosin D	C25H28O7	440.486
Arugosin E	C25H26O6	422.47
Arugosin G	C30H36O6	492.603
Arugosin H	C20H20O6	356.369
arugosin I	C20H20O5	340.37
Ascladiol	C7H8O4	156.136
asnipyrone A	C21H22O3	322.398
asnipyrone B	C20H20O3	308.371
Asparvenone	C12H14O4	222.237
Asparvenone derivative	C13H12O4	232.232
Asperaculin A	C15H20O5	280.316
Asperazine	C40H36N6O4	664.752
Asperbiphenyl	C22H26O6	386.438
Aspercryptin	C47H79N7O12	934.17
Asperfuran	C13H14O3	218.248
Asperfuranone	C19H24O5	332.391
Aspergiketal	C13H14O5	250.247
Aspergillic acid	C12H20N2O2	224.299
Aspergillomarasmine A	C10H17N3O8	307.257
Aspergillomarasmine B	C9H14N2O8	278.216
Aspergillus acid A	C24H40O5	408.571
Aspergillus acid C	C21H36O4	352.508
Aspergillus acid D	C23H38O5	394.545
asperlin (U-13,933)	C10H12O5	212.199
Aspermutarubrol (Ethericin A, Violaceol I)	C14H14O5	262.258
Asperphenamate	C32H30N2O4	506.592
Asperpyrone A	C31H24O11	572.516
Asperpyrone B	C32H26O11	586.542
Asperpyrone C	C32H26O10	570.543
Asperthecin	C15H10O8	318.235
aspertoxin	C19H14O7	354.31
Asperugin	C24H32O5	400.508
asperversin A	C47H58O10	782.957
Asperxanthone	C18H12O6	324.284
Aspewentin A	C19H26O	270.409
Aspewentin B	C19H24O2	284.393
Aspewentin C	C19H26O2	286.409
Aspiketolactonol	C9H12O4	184.189
Aspilactinol E	C10H16O5	216.231
Aspilactinol F	C10H16O5	216.231
Aspilactonol A	C9H14O3	170.206
Aspilactonol C	C9H14O5	202.204
Aspilactonol D	C10H16O5	216.231
aspochalasin A	C24H33NO4	399.523
Aspochalasin B	C24H33NO4	399.523
Aspochalasin C	C24H33NO4	399.523
Aspochalasin D	C24H33NO4	399.523
Aspochalasin F	C24H33O4	385.516
Aspochalasin G	C24H33O3	383.524
Aspochalasin H	C24H35NO5	417.538
Aspochalasin I	C24H35NO5	417.538
Aspochalasin J	C24H35NO4	401.539
Aspochalasin K	C25H39NO5	433.581
Aspterric acid	C15H22O4	266.333
Aspulvinone	C27H28O6	448.508
Aspyrone	C9H12O4	184.189
Aspyronol	C10H16O5	216.231
Astechrome	C60H66FeN9O9	1113.07
Astellolide A	C26H30O8	470.512
Astellolide B	C26H30O9	486.511
Astepyrone metabolite 1	C9H10O5	198.173
Astepyrone metabolite 2	C9H12O5	200.189
Astepyrone metabolite 3	C10H16O5	216.231
Astepyrone metabolite 4	C12H14O6	254.236
Astepyrone metabolite 5	C16H15NO8	349.292
Astepyrone metabolite 6	C13H20O3S4	352.56
Asterric acid	C17H16O8	348.304
Asterriquinone (1)	C25H22N2O5	430.453
Asterriquinone (2)	C24H20N2O6	432.425
Asterriquinone (3)	C29H28N2O4	468.544
Asterriquinone (4)	C39H42N2O4	602.762
Asterriquinone A1	C34H34N2O4	534.645
Asterriquinone A3	C34H34N2O4	534.645
Asterriquinone A4	C39H42N2O4	602.762
Asterriquinone B1	C34H34N2O4	534.645
Asterriquinone B2	C34H34N2O4	534.645
Asterriquinone B3	C29H26N2O4	466.528
Asterriquinone B4	C34H34N2O4	534.645
Asterriquinone C1	C29H26N2O4	466.528
Asterriquinone C2	C29H26N2O4	466.528
Asterriquinone D	C24H18N2O4	398.411
Asterriquinone derivative 1	C34H36N2O4	536.661
Asterriquinone derivative 2	C36H40N2O4	564.714
Asterriquinones (1)	C31H32N2O4	496.597
Asterriquinones (2)	C31H32N2O4	496.597
Auranthine	C19H14N4O2	330.34
Auroglaucine	C19H22O3	298.376
Austalide A	C28H36O9	516.58
Austalide B	C26H34O8	474.543
Austalide C	C30H38O11	574.616
Austalide D	C28H36O10	532.579
Austalide E	C28H36O10	532.579
Austalide F	C26H34O9	490.543
Austalide G	C28H38O9	518.596
Austalide H	C26H36O8	476.559
Austalide I	C27H34O8	486.554
Austalide J	C25H32O7	444.517
Austalide K	C25H32O5	412.519
Austalide L	C25H32O6	428.518
Austalide M	C27H36O9	504.569
Austalide N	C28H36O10	532.579
Austalide O	C26H34O9	490.543
Austalide P	C26H36O7	460.56
Austalide Q	C26H34O7	458.544
Austalide R	C25H32O9	476.516
Austamide	C21H21N3O3	363.41
Austdiol	C12H12O5	236.221
Austin	C27H32O9	500.538
Austinol	C25H30O8	458.501
Austocystin A	C19H13ClO6	372.756
Aversin	C20H16O7	368.337
Averufin	C20H16O7	368.337
Averythin	C20H18O6	354.353
b-Resorcylaldehyde-a-14C	C8H8O3	152.147
b-Resorcylic-carboxy-14C acid	C8H8O4	168.147
benzylbismethylthiopiperazinedione metabolite 1	C24H30N2O4S2	474.636
benzylbismethylthiopiperazinedione metabolite 2	C20H18Br2N2O2S2	542.31
Bianthrone and secoanthraquinone secondary metabolite 1	C16H14O7	318.278
Bianthrone and secoanthraquinone secondary metabolite 2	C18H18O7	346.331
Bianthrone and secoanthraquinone secondary metabolite 3	C34H30O8	566.597
Brevianamide F	C16H17N3O2	283.325
brevianamide K	C21H21N3O2	347.41
brevianamide M	C18H15N3O3	321.33
Butanedioic acid	C11H18O4	214.258
Butyrolactone I	C24H24O7	424.443
Butyrolactone II	C19H16O7	356.326
Butyrolactone III	C24H24O8	440.443
Butyrolactone III 1,2-dichloroethane	C24H24O8.C2H4Cl2	539.402
Butyrolactone IV	C24H24O8	440.443
Candidusin A	C20H16O6	352.337
Candidusin B	C20H16O7	368.337
Candidusin C	C21H18O6	366.364
Canescin	C32H38N2O8	578.653
Carboxydiphenylbutenoic anhydride	C17H12O3	264.275
Chevalone E	C26H38O4	414.578
Chlorflavonin	C18H15ClO7	378.761
Chloromethyresorcyloylhydroxyanisinate	C23H20Cl2O10	527.305
Chrysogine	C10H10N2O2	190.199
Chrysophanol	C15H10O4	254.238
cichorine	C10H11NO3	193.199
cis-4-Hydroxymellein	C10H10O4	194.184
cis-​3,​6-​dibenzyl-​3,​6-​bis(methylthio)​piperazine-​2,​5-​dione	C18H14N2O2S2T2	356.462(360)
Citraconic anhydride	C5H4O3	112.083
Citraconic anhydride derivative	C23H38O5	394.545
Citraconic anhydride metabolite 1	C21H34O4	350.492
Citraconic anhydride metabolite 2	C21H36O4	352.508
Citreoviridin	C23H30O6	402.481
Citrinin	C13H14O5	250.247
Cladosporin	C16H20O5	292.327
Compactin (Statins)	C23H34O5	390.513
Coniochaetone A	C13H10O4	230.216
Cryptoechinuline A	C24H27N3O2	389.49
Cryptoechinuline B	C43H49N3O5	687.866
Cryptoechinuline C	C18H17N3O3	323.352
Cryptoechinuline D	C38H41N3O5	619.749
Cryptoechinuline E	C20H19N3O3	349.383
Cryptoechinuline F
Cryptoechinuline G	C29H35N3O2	457.607
Cycloaspeptide A	C36H43N5O6	641.757
Cycloaspeptide B	C35H41N5O6	627.73
Cycloaspeptide C	C35H41N5O6	627.73
Cyclopaldic acid	C11H10O6	238.193
Cyclopiazonic acid	C20H20N2O3	336.384
Cytochalasin E	C28H33NO7	495.564
D-Altritol	C24H32O6	416.507
Dechloronidulin	C21H22O5	354.396
Dehydroaustin	C27H30O9	498.522
Dehydroaustinol	C25H28O8	456.485
Dehydroaverufin	C20H14O7	366.321
Dehydrocurvularin	C16H18O5	290.311
Demethyl asterriquinone	C24H20N2O5	416.426
Deoxyaverufinon	C20H16O7	368.337
Deoxypodophyllotoxin	C22H22O7	398.406
Desacetylaustin	C25H30O8	458.501
Dianhydro-aurasperone C	C31H24O10	556.516
Dibenzo[1,4]dioxin 1 Compound 1	C16H16O6	304.295
Dibenzo[1,4]dioxin 1 Compound 2	C19H22O3	298.376
Dibenzo[1,4]dioxin 1 Compound 3	C19H22O4	314.376
dibenzylbismethylthiopiperazinedione precursor 1	C18H18N2O2	294.348
dibenzylbismethylthiopiperazinedione precursor 2	C18H16N2O2S2	356.462
Dihydroauroglaucin	C19H24O3	300.392
Dihydrocitrinone	C13H14O6	266.247
Dihydroflavoglaucin	C19H30O3	306.44
Dihydrogeodin	C17H14Cl2O7	401.195
Dihydromevinolin	C24H38O5	406.555
Dihydrosterigmatocystin	C18H14O6	326.3
Dihydroxyaflavinine	C28H39NO3	437.614
Diketopiperazine	C40H36N6O4	664.752
Dithiosilvatin	C18H22N2O3S2	378.509
Ditryptophenoline	C42H40N6O4	692.805
Drimans
Echinuline	C29H39N3O2	461.639
Emerin	C20H16N2O2	316.353
Emerixanthone A	C25H27ClO6	458.931
Emerixanthone B	C25H26O6	422.47
Emerixanthone C	C27H32O7	468.539
Emerixanthone D	C27H30O8	482.522
Emestrin	C27H22N2O10S2	598.601
Emethacin B	C20H22N2O2S2	386.531
Emodin/Archin/Emodol/Frandulic Acid	C15H10O5	270.237
Epiaspinonediol	C9H14O3	170.206
Erdin	C16H10Cl2O7	385.152
Dihydroerdin	C16H12Cl2O7	387.168
Ergosta-7,22-diene-3β,5α,6β-triol	C28H46O3	430.663
Erythroglaucin	C16H12O6	300.263
Ethanedioc acid	C2H2O4	90.0349
Ethyl atrarate	C11H14O4	210.227
Festuclavine	C16H20N2	240.343
Flavipin	C27H25ClN6	468.981
Flavoglaucin	C19H28O3	304.424
Flufuran	C6H6O4	142.109
Folipastatin	C23H24O5	380.434
Fonsecinone A	C32H26O10	570.543
Fonsecinone B	C32H28O11	588.558
Fonsecinone C	C32H28O11	588.558
Fonsecinone D	C32H28O11	588.558
Fumagillin	C26H34O7	458.544
Fumigaclavine A	C18H22N2O2	298.379
Fumigaclavine B	C16H20N2O	256.343
Fumigaclavine C	C23H30N2O2	366.496
Fumimycin	C16H15NO7	333.293
Fumiquinazoline A	C24H23N5O4	445.47
Fumiquinazoline C	C24H21N5O4	443.455
Fumiquinazoline K	C26H23N5O4	469.492
Fumitremorgin A	C32H41N3O7	579.684
Fumitremorgin B	C27H33N3O5	479.568
Fumitremorgin C/Tryptoquivaline C	C29H30N4O7	546.571
Fumonisin B2	C34H59NO14	705.831
Fumonisin B4	C34H59NO13	689.831
Geodin 1	C17H12Cl2O7	399.179
Geodin 2	C17H14Cl2O7	401.195
Glionitrin A	C13H11N3O5S2	353.373
Gliotoxin	C13H14N2O4S2	326.391
Gliotoxin G (1)	C22H24N2O4S2	444.567
Gliotoxin G (2)	C22H24N2O4S4	508.697
Gregatin	C16H22O5	294.343
Gregatin A	C16H20O4	276.328
Gregatin B	C14H18O4	250.29
Gregatin D	C16H22O5	294.343
Helvolic acid	C33H44O8	568.698
Hexanoic acid	C9H18O3	174.237
Hydrazinecarboxamide	C8H12N4O	180.207
Hydroxymethylsterigmatocystin	C19H16O7	356.326
Hydroxysydonic acid	C15H22O5	282.332
Iizukine A	C17H15ClO8	382.749
Iizukine B	C17H20O4	288.338
Indole	C8H7N	117.148
Indole-3-ethenamide	C23H32N3O2	382.519
Isoaurasperone A	C32H26O10	570.543
Isodihydroauroglaucin 1	C19H26O3	302.408
Isodihydroauroglaucin 2	C19H24O3	300.392
Isosulochrin	C17H16O7	332.305
Isosulochrin dehydrate	C17H14O6	314.289
Isotetrahydroauroglaucin	C19H26O3	302.408
Isotryptoquivaline	C29H30N4O7	546.571
Itaconic acid	C5H6O4	130.099
JBIR-137	C37H45NO4	567.758
JBIR-138	C19H23O7	363.382
Ketone, Desoxyverrucarin E	C7H9NO	123.152
Kipukasin H	C18H20N2O9	408.359
Kipukasin I	C18H20N2O9	408.359
Kojic acid	C6H6O4	142.109
Kotanin	C24H22O8	438.427
Leporizine A	C25H25N3O8S3	591.676
Leporizine B	C25H25N3O8S2	559.611
Leporizine C	C27H31N3O8S2	589.68
Malformin A	C23H39N5O5S2	529.716
Malformin C	C23H39N5O5S2	529.716
Maltoryzine	C11H12O4	208.211
Mellein/ Ochracin	C10H10O3	178.185
Methyl-sulochrin	C18H18O7	346.331
Methylprimaquine	C16H20N2O3	288.342
Mevinolin	C24H36O5	404.54
Mevinolin (lovastatin)	C24H36O4	388.54
Mevinolinic acid	C24H38O6	422.555
Monacolin L lactone	C19H29O3	305.208
Monacolin L β-hydroxy acid	C19H30O4	322.439
Mulundocandin	C48H77N7O16	1008.16
N-benzoyl-L-phenylalaninol	C16H17NO2	255.312
Naphthalic anhydride	C12H6O3	198.174
Naphthazarin epoxide	C10H6O5	206.152
Neoechinuline	C23H25N3O3	391.463
Neosartorin	C34H32O15	680.609
Neoxaline	C23H25N5O4	435.476
Nidulin	C20H17Cl3O5	443.705
Nidulol	C10H10O4	194.184
Nigerapyrone A	C20H18O3	306.355
Nigerapyrone B	C21H20O3	320.382
Nigerapyrone C	C13H14O4	234.248
Nigerapyrone D	C14H16O4	248.274
Nigerapyrone E	C11H12O4	208.211
Nigerapyrone F	C20H20O3	308.371
Nigerapyrone G	C20H20O3	308.371
Nigerapyrone H	C20H20O3	308.371
Nigragillin	C13H22N2O	222.327
Norisotryptoquivaline	C28H28N4O7	532.544
Nortryptoquivaline	C28H28N4O7	532.544
O-ethylparvulenone	C14H18O4	250.29
O-methyl-Sterigmatocystin	C19H14O6	338.311
O-Methylasparvenone	C13H16O4	236.264
O-Methyldihydrosterigmatocystin	C19H16O6	340.327
O-methylparvulenone	C12H14O4	222.237
Ochratoxin A	C20H18ClNO6	403.813
Ochratoxin B	C20H19NO6	369.368
Ochratoxin C	C22H22ClNO6	431.866
Ophiobolin A	C25H36O4	400.551
Orlandin	C22H18O8	410.374
Oxalic acid	C2H2O4	90.035
oxylipin	C18H32O4	312.444
p-hydroxybenzaldehyde, chevalone B, chevalone C, S14-95	C26H30O5	312.444
Pachybasin	C15H10O3	238.238
Paraherquamide	C28H35N3O5	493.595
Parasiticol	C16H14O6	302.279
Parvulenone	C12H14O4	222.237
Paspaline	C28H39NO2	421.615
Paspalinine	C27H31NO4	433.539
Patulin	C7H6O4	154.12
Paxillin	C27H33NO4	435.555
Penicillenols A1	C16H27NO4	297.395
Penicillenols A2	C16H27NO4	297.395
Penicillenols B1	C16H25NO3	279.375
Penicillenols B2	C16H25NO3	279.375
Penicillenols C1	C16H25NO4	295.374
Penicillenols C2	C16H25NO4	295.374
Penicillic acid	C8H10O4	170.163
Penicillin	C16H18N2O4S	334.39
Pergillin	C15H16O4	260.285
Phenprocoumon metabolite 1	C17H16O3	268.307
Phenprocoumon metabolite 2	C17H16O3	268.307
Phenprocoumon metabolite 3	C17H16O3	268.307
Phenylahistin	C20H22N4O2	350.414
Phomaligin A	C16H25NO5	311.373
phthalide or chromanol (1)	C10H10O4	194.184
phthalide or chromanol (2)	C10H10O4	194.184
phthalide or chromanol (3)	C11H12O5	224.21
phthalide or chromanol (4)	C12H14O6	254.236
phthalide or chromanol (5)	C13H16O6	268.263
phthalide or chromanol (6)	C16H18O6	306.311
phthalide or chromanol (7)	C16H20O7	324.326
phthalide or chromanol (8)	C18H22O6	334.364
Phthioic acid	C26H52O2	396.69
Physcion	C16H12O5	284.263
physcionanthrone	C16H14O4	270.28
physcionanthrone B	C16H14O4	270.28
Preechinulin	C19H23N3O2	325.405
Psychrophilin E	C25H25N4O4	445.491
Pyripropene A/Pyripyropene A	C31H37NO10	583.626
Pyripropene E/Pyripyropene E	C27H33NO5	451.555
Pyripyropene E	C27H33NO5	451.555
Pyripyropene S	C31H36NO9	566.242
pyripyropene T	C29H33NO8	523.574
Quadrilineatin	C10H10O4	194.184
Questin diacetate	C20H16O7	368.337
Regulin	C12H10O2S	218.272
restrictocin		16.8k
Rubrofusarin B (TMD 256A2)	C16H14O5	286.279
Scleramide	C38H45N7O7	711.807
sclerin	C13H14O4	234.248
Secalonic acid B	C32H30O14	638.572
secalonic acid D	C32H30O14	638.572
secalonic acid F	C32H30O14	638.572
SF002-96-1	C21H32O6	380.475
Siderin, Siderine	C12H12O4	220.221
silvaticamide	C25H29NO5	423.501
Silvaticol	C10H10O4	194.184
Silvaticol precursor	C10H12O3	180.2
Similanamide	C34H52N6O6	640.813
Similanpyrone A	C13H8O5	244.2
Similanpyrone B	C11H10O4	206.195
similanpyrone C	C19H20O6	344.358
sphingofungin A	C21H41N3O6	431.567
sphingofungin B	C20H39NO6	389.527
sphingofungin C	C22H41NO7	431.563
sphingofungin D	C22H41NO7	431.563
Spinulosin	C8H8O5	184.146
sterigmatocystin	C18H12O6	324.284
sulochrin	C17H16O7	332.305
Sulochrin triacetate	C23H22O10	458.415
Sulochrin, monochlor derivative	C17H15ClO7	366.75
sulphur-containing dioxopiperazine (1)	C22H26N2O4	382.453
sulphur-containing dioxopiperazine (2)	C22H26N2O4S2	446.583
sydonic acid	C15H22O4	266.333
Sydonol	C15H24O3	252.349
Sydoxanthone C	C17H14O7S	362.354
T-2 Toxin	C24H34O9	466.521
Taxol	C47H51NO14	853.906
Terpeptin A	C28H40N4O4	496.642
Terpeptin B	C28H40N4O4	496.642
terphenyllin	C20H18O5	338.354
Terrecyclic acid	C15H20O3	248.317
Terreic acid	C7H6O4	154.12
Terrein	C8H10O3	154.163
Terrein precursor	C10H10O4	194.184
Terrelactone	C24H26O8	442.458
Terrelumamide A	C20H20O7N6	456.409
Terrelumamide B	C19H18O7N6	442.382
Terremide B	C21H15N3O4	373.362
terremides A	C21H17N3O5	391.377
terremutin	C7H8O4	156.136
terretonin	C26H3209	488.527
territrem A	C28H30O9	510.532
territrem B	C29H34O9	526.575
territrem C	C28H32O9	512.548
Tetrahydroauroglaucin	C19H26O3	302.408
Toluquinone metabolite 1	C7H6O4	154.12
Toluquinone metabolite 2	C7H10O4	158.152
Toluquinone metabolite 3	C7H5ClO4	188.57
Tripacidin	C18H16O7	344.315
Triterpenoid	C29H46O4	458.673
(+)-methyl sydowate	C16H22O4	278.343
7-deoxy-7,14-didehydrosydonic acid	C15H20O3	247.133
7-deoxy-7,8-didehydrosydonic acid	C15H20O3	247.133
Tryprostatin A	C22H27N3O3	381.468
tryptoquivaline A	C29H30N4O7	546.571
tryptoquivaline E	C22H18N4O5	418.402
tryptoquivaline F	C22H18N4O4	402.403
tryptoquivaline G	C23H20N4O5	432.429
tryptoquivaline H	C22H18N4O5	418.402
tryptoquivaline I	C27H26N4O6	502.519
tryptoquivaline J	C22H18N4O4	402.403
tryptoquivaline L	C23H20N4O5	432.429
Tryptoquivaline N/ Deoxynortryptoquivalone/ Deoxytryptoquivaline B/ Fumitremorgin N	C26H24N4O5	472.493
Tubingensin B	C28H35NO	401.584
Ustic acid	C11H12O7	256.209
Variotin	C17H25NO3	291.385
verruculogen	C27H33N3O7	511.567
versicolorin A	C18H10O7	338.268
versicolorin C	C18H12O7	340.284
Versicolorone	C20H16O7	368.337
versiconal acetate	C20H16O9	400.336
Versiconal hemiacetal acetate (1)	C20H16O9	400.336
Versiconal hemiacetal acetate (2)	C20H16O9	400.336
versiconol	C18H16O8	360.315
versiconol acetate	C20H18O9	402.352
versiol	C16H22O3	262.344
viomellein	C30H24O11	560.505
Viridicatin, methyl ether	C16H13NO2	251.28
Viriditin	C18H29NO3	307.428
viriditoxin	C34H30O14	662.594
Warfarin metabolite 1	C18H16O4	296.317
Warfarin metabolite 2	C18H16O4	296.317
Warfarin metabolite 3	C18H16O4	296.317
Warfarin metabolite 4	C18H16O4	296.317
Wasabidienone B0	C15H22O5	282.332
Wasabidienone B1	C15H22O5	282.332
Wortmannin	C23H24O8	428.432
Xanthoascin (1)	C23H20N2O2	356.417
Xanthoascin (2)	C22H16N2O4	372.373
Xanthoascin acetate	C25H22N2O3	398.454
xanthocillin	C18H12N2O2	288.306
xanthomegnin	C30H22O12	574.489
Xanthone derived	C16H12O6	300.263
Yanuthone	C24H32O5	400.508
Yanuthone D	C28H38O8	502.596
α-sarcin	C6H7N5S	181.219
Pseurotin A	C22H25NO8	431.441
Fumitremorgin C	C22H22N4O3	379.452
Cyclotryprostatin D	C21H21N3O4	379.409
